# Supplementary material for: SOD1 stimulates lamellipodial protrusions in Neuro 2A cell lines
Source: Commun Integr Biol. 2018 Aug 9;11(3):1–7. doi: 10.1080/19420889.2018.1486652 (PMC6132423; doi:10.1080/19420889.2018.1486652)
Supplement: Supplemental Material [file kcib-11-03-1486652-s001.zip]

Archive with 3 entries (3 files):
- S. 1.tif
- suppl 2.tif
- Suppl fig caption.docx
